# Supplementary material for: Perceptions of Temporal Selves: Continuity, Psychological Outcomes, and the Significance of a Disadvantaged Background
Source: Behav Sci (Basel). 2024 Sep 24;14(10):858. doi: 10.3390/bs14100858 (PMC11505364; doi:10.3390/bs14100858)
Supplement: Supplementary file 1 [file behavsci-14-00858-s001.zip]

Archive with 1 entries (1 files):
- behavsci-3121228-supplementary.pdf
